# Supplementary material for: Microbiota discovered in scorpion venom
Source: PLoS One. 2026 Jan 22;21(1):e0328427. doi: 10.1371/journal.pone.0328427 (PMC12826464; doi:10.1371/journal.pone.0328427)
Supplement: S1 File — (XLSX) [file pone.0328427.s007.xlsx]

## Sheet: Sheet1
Sample ID	ForwardFastqFile	ReverseFastqFile	Scorpion Species	Tissue	Geographical Location	Gender
apvenom1	apvenom1_S140_L001_R1_001.fastq.gz	apvenom1_S140_L001_R2_001.fastq.gz	Anuroctonus phaiodactylus	venom	Walker Pass Campground, CA	Female
apvenom1	apvenom1_S162_L001_R1_001.fastq.gz	apvenom1_S162_L001_R2_001.fastq.gz	Anuroctonus phaiodactylus	venom	Walker Pass Campground, CA	Female
apvenom10	apvenom10_S136_L001_R1_001.fastq.gz	apvenom10_S136_L001_R2_001.fastq.gz	Anuroctonus phaiodactylus	venom	Walker Pass Campground, CA	Female
apvenom10	apvenom10_S171_L001_R1_001.fastq.gz	apvenom10_S171_L001_R2_001.fastq.gz	Anuroctonus phaiodactylus	venom	Walker Pass Campground, CA	Female
apvenom11	apvenom11_S172_L001_R1_001.fastq.gz	apvenom11_S172_L001_R2_001.fastq.gz	Anuroctonus phaiodactylus	venom	Walker Pass Campground, CA	Female
apvenom11	apvenom11_S6_L001_R1_001.fastq.gz	apvenom11_S6_L001_R2_001.fastq.gz	Anuroctonus phaiodactylus	venom	Walker Pass Campground, CA	Female
apvenom12	apvenom12_S135_L001_R1_001.fastq.gz	apvenom12_S135_L001_R2_001.fastq.gz	Anuroctonus phaiodactylus	venom	Westgard Pass, CA	Female
apvenom12	apvenom12_S173_L001_R1_001.fastq.gz	apvenom12_S173_L001_R2_001.fastq.gz	Anuroctonus phaiodactylus	venom	Westgard Pass, CA	Female
apvenom13	apvenom13_S174_L001_R1_001.fastq.gz	apvenom13_S174_L001_R2_001.fastq.gz	Anuroctonus phaiodactylus	venom	Westgard Pass, CA	Female
apvenom13	apvenom13_S5_L001_R1_001.fastq.gz	apvenom13_S5_L001_R2_001.fastq.gz	Anuroctonus phaiodactylus	venom	Westgard Pass, CA	Female
apvenom14	apvenom14_S134_L001_R1_001.fastq.gz	apvenom14_S134_L001_R2_001.fastq.gz	Anuroctonus phaiodactylus	venom	Westgard Pass, CA	Female
apvenom14	apvenom14_S175_L001_R1_001.fastq.gz	apvenom14_S175_L001_R2_001.fastq.gz	Anuroctonus phaiodactylus	venom	Westgard Pass, CA	Female
apvenom15	apvenom15_S176_L001_R1_001.fastq.gz	apvenom15_S176_L001_R2_001.fastq.gz	Anuroctonus phaiodactylus	venom	Westgard Pass, CA	Female
apvenom15	apvenom15_S4_L001_R1_001.fastq.gz	apvenom15_S4_L001_R2_001.fastq.gz	Anuroctonus phaiodactylus	venom	Westgard Pass, CA	Female
apvenom16	apvenom16_S177_L001_R1_001.fastq.gz	apvenom16_S177_L001_R2_001.fastq.gz	Anuroctonus phaiodactylus	venom	Westgard Pass, CA	Female
apvenom16	apvenom16_S3_L001_R1_001.fastq.gz	apvenom16_S3_L001_R2_001.fastq.gz	Anuroctonus phaiodactylus	venom	Westgard Pass, CA	Female
apvenom2	apvenom2_S132_L001_R1_001.fastq.gz	apvenom2_S132_L001_R2_001.fastq.gz	Anuroctonus phaiodactylus	venom	Westgard Pass, CA	Female
apvenom2	apvenom2_S163_L001_R1_001.fastq.gz	apvenom2_S163_L001_R2_001.fastq.gz	Anuroctonus phaiodactylus	venom	Westgard Pass, CA	Female
apvenom3	apvenom3_S10_L001_R1_001.fastq.gz	apvenom3_S10_L001_R2_001.fastq.gz	Anuroctonus phaiodactylus	venom	Walker Pass Campground, CA	Male
apvenom3	apvenom3_S164_L001_R1_001.fastq.gz	apvenom3_S164_L001_R2_001.fastq.gz	Anuroctonus phaiodactylus	venom	Walker Pass Campground, CA	Male
apvenom4	apvenom4_S139_L001_R1_001.fastq.gz	apvenom4_S139_L001_R2_001.fastq.gz	Anuroctonus phaiodactylus	venom	Westgard Pass, CA	Male
apvenom4	apvenom4_S165_L001_R1_001.fastq.gz	apvenom4_S165_L001_R2_001.fastq.gz	Anuroctonus phaiodactylus	venom	Westgard Pass, CA	Male
apvenom5	apvenom5_S166_L001_R1_001.fastq.gz	apvenom5_S166_L001_R2_001.fastq.gz	Anuroctonus phaiodactylus	venom	Walker Pass Campground, CA	Female
apvenom6	apvenom6_S138_L001_R1_001.fastq.gz	apvenom6_S138_L001_R2_001.fastq.gz	Anuroctonus phaiodactylus	venom	Tonopah, NV	Male
apvenom6	apvenom6_S167_L001_R1_001.fastq.gz	apvenom6_S167_L001_R2_001.fastq.gz	Anuroctonus phaiodactylus	venom	Tonopah, NV	Male
apvenom7	apvenom7_S168_L001_R1_001.fastq.gz	apvenom7_S168_L001_R2_001.fastq.gz	Anuroctonus phaiodactylus	venom	Tonopah, NV	Female
apvenom7	apvenom7_S8_L001_R1_001.fastq.gz	apvenom7_S8_L001_R2_001.fastq.gz	Anuroctonus phaiodactylus	venom	Tonopah, NV	Female
apvenom8	apvenom8_S137_L001_R1_001.fastq.gz	apvenom8_S137_L001_R2_001.fastq.gz	Anuroctonus phaiodactylus	venom	Walker Pass Campground, CA	Female
apvenom8	apvenom8_S169_L001_R1_001.fastq.gz	apvenom8_S169_L001_R2_001.fastq.gz	Anuroctonus phaiodactylus	venom	Walker Pass Campground, CA	Female
apvenom9	apvenom9_S170_L001_R1_001.fastq.gz	apvenom9_S170_L001_R2_001.fastq.gz	Anuroctonus phaiodactylus	venom	Walker Pass Campground, CA	Female
apvenom9	apvenom9_S7_L001_R1_001.fastq.gz	apvenom9_S7_L001_R2_001.fastq.gz	Anuroctonus phaiodactylus	venom	Walker Pass Campground, CA	Female
pbvenom19	pbvenom19_S133_L001_R1_001.fastq.gz	pbvenom19_S133_L001_R2_001.fastq.gz	Paruroctonus becki	venom	Tonopah, NV
pbvenom19	pbvenom19_S178_L001_R1_001.fastq.gz	pbvenom19_S178_L001_R2_001.fastq.gz	Paruroctonus becki	venom	Tonopah, NV
pbvenom20	pbvenom20_S179_L001_R1_001.fastq.gz	pbvenom20_S179_L001_R2_001.fastq.gz	Paruroctonus becki	venom	Tonopah, NV
pbvenom20	pbvenom20_S2_L001_R1_001.fastq.gz	pbvenom20_S2_L001_R2_001.fastq.gz	Paruroctonus becki	venom	Tonopah, NV
pbvenom21	pbvenom21_S1_L001_R1_001.fastq.gz	pbvenom21_S1_L001_R2_001.fastq.gz	Paruroctonus becki	venom	Tonopah, NV
pbvenom21	pbvenom21_S180_L001_R1_001.fastq.gz	pbvenom21_S180_L001_R2_001.fastq.gz	Paruroctonus becki	venom	Tonopah, NV
pbvenom22	pbvenom22_S141_L001_R1_001.fastq.gz	pbvenom22_S141_L001_R2_001.fastq.gz	Paruroctonus becki	venom	Tonopah, NV
pbvenom22	pbvenom22_S181_L001_R1_001.fastq.gz	pbvenom22_S181_L001_R2_001.fastq.gz	Paruroctonus becki	venom	Tonopah, NV
pbvenom23	pbvenom23_S142_L001_R1_001.fastq.gz	pbvenom23_S142_L001_R2_001.fastq.gz	Paruroctonus becki	venom	Tonopah, NV
pbvenom23	pbvenom23_S182_L001_R1_001.fastq.gz	pbvenom23_S182_L001_R2_001.fastq.gz	Paruroctonus becki	venom	Tonopah, NV
pbvenom24	pbvenom24_S143_L001_R1_001.fastq.gz	pbvenom24_S143_L001_R2_001.fastq.gz	Paruroctonus becki	venom	Tonopah, NV
pbvenom24	pbvenom24_S183_L001_R1_001.fastq.gz	pbvenom24_S183_L001_R2_001.fastq.gz	Paruroctonus becki	venom	Tonopah, NV
pbvenom25	pbvenom25_S144_L001_R1_001.fastq.gz	pbvenom25_S144_L001_R2_001.fastq.gz	Paruroctonus becki	venom	Tonopah, NV
pbvenom25	pbvenom25_S184_L001_R1_001.fastq.gz	pbvenom25_S184_L001_R2_001.fastq.gz	Paruroctonus becki	venom	Tonopah, NV
pbvenom26	pbvenom26_S145_L001_R1_001.fastq.gz	pbvenom26_S145_L001_R2_001.fastq.gz	Paruroctonus becki	venom	Tonopah, NV
pbvenom27	pbvenom27_S146_L001_R1_001.fastq.gz	pbvenom27_S146_L001_R2_001.fastq.gz	Paruroctonus becki	venom	Tonopah, NV
pbvenom27	pbvenom27_S186_L001_R1_001.fastq.gz	pbvenom27_S186_L001_R2_001.fastq.gz	Paruroctonus becki	venom	Tonopah, NV
sven2	sven220191121_S52_L001_R1_001.fastq.gz	sven220191121_S52_L001_R2_001.fastq.gz	Paruroctonus becki	venom	Alico, CA
sven3	sven320191121_S53_L001_R1_001.fastq.gz	sven320191121_S53_L001_R2_001.fastq.gz	Paruroctonus becki	venom	Alico, CA
sven6	sven620191121_S56_L001_R1_001.fastq.gz	sven620191121_S56_L001_R2_001.fastq.gz	Paruroctonus becki	venom	Alico, CA
sven8	sven820191121_S57_L001_R1_001.fastq.gz	sven820191121_S57_L001_R2_001.fastq.gz	Paruroctonus becki	venom	Alico, CA
sven8	sven820191121_S57_L001_R1_001.fastq.gz	sven820191121_S57_L001_R2_001.fastq.gz	Paruroctonus becki	venom	Alico, CA
sven9	sven920191121_S58_L001_R1_001.fastq.gz	sven920191121_S58_L001_R2_001.fastq.gz	Paruroctonus becki	venom	Alico, CA
Filtered due to low quality scores
sven10	sven1020191121_S59_L001_R1_001.fastq.gz	sven1020191121_S59_L001_R2_001.fastq.gz	Paruroctonus becki	venom	Alico, CA
sven11	sven1120191121_S60_L001_R1_001.fastq.gz	sven1120191121_S60_L001_R2_001.fastq.gz	Paruroctonus becki	venom	Alico, CA
sven12	sven1220191121_S61_L001_R1_001.fastq.gz	sven1220191121_S61_L001_R2_001.fastq.gz	Paruroctonus becki	venom	Alico, CA
sven13	sven1320191121_S62_L001_R1_001.fastq.gz	sven1320191121_S62_L001_R2_001.fastq.gz	Paruroctonus becki	venom	Alico, CA
sven4	sven420191121_S54_L001_R1_001.fastq.gz	sven420191121_S54_L001_R2_001.fastq.gz	Paruroctonus becki	venom	Alico, CA
sven5	sven520191121_S55_L001_R1_001.fastq.gz	sven520191121_S55_L001_R2_001.fastq.gz	Paruroctonus becki	venom	Alico, CA
